# Supplementary material for: The crystal structure of bacteriophage λ RexA provides novel insights into the DNA binding properties of Rex-like phage exclusion proteins
Source: Nucleic Acids Res. 2024 Mar 30;52(8):4659–75. doi: 10.1093/nar/gkae212 (PMC11077077; doi:10.1093/nar/gkae212)
Supplement: gkae212_Supplemental_Files [file gkae212_supplemental_files.zip]

Archive with 2 entries (2 files):
- Adams_et_al_raw_data_file.xlsx
- Rexa_supplemental_NAR_rev1_final.pdf
