# Supplementary material for: The crystal structure of bacteriophage λ RexA provides novel insights into the DNA binding properties of Rex-like phage exclusion proteins
Source: Nucleic Acids Res. 2024 Mar 30;52(8):4659–75. doi: 10.1093/nar/gkae212 (PMC11077077; doi:10.1093/nar/gkae212)
Supplement: gkae212_Supplemental_Files [file gkae212_supplemental_files.zip › Adams_et_al_raw_data_file.xlsx]

## Sheet: Sheet1
	Fig. 6E. Scoring of red papillae in rexA mutant strains.
	cro+ rexA+	cro+ rexA Δ239-244	cro+ rexA D215W	cro27 rexA+	cro27 rexAΔ239-244	cro27 rexA D215W
	(LT1886)	(LT2302)	(LT2298)	(LT1055 )	(LT2303)	(LT2299)
	10	4	6	0	0	1
	11	5	6	1	1	1
	11	5	7	1	1	2
	11	6	7	1	1	2
	11	6	8	1	1	2
	11	7	8	1	1	2
	12	7	8	1	1	2
	12	8	8	1	1	2
	12	8	8	1	2	2
	13	8	8	1	2	2
	13	8	9	2	2	2
	13	8	9	2	2	2
	13	8	9	2	2	2
	13	9	10	2	2	2
	13	9	10	2	2	3
	13	9	10	2	2	3
	14	9	10	2	2	3
	14	9	10	2	3	3
	14	9	10	2	3	3
	14	9	11	2	3	3
	14	9	11	2	3	3
	14	9	11	2	3	3
	14	9	11	2	3	3
	14	9	11	2	3	3
	14	10	11	2	3	3
	14	10	11	2	3	3
	14	10	11	2	3	3
	14	10	11	2	3	3
	15	10	11	3	3	3
	15	10	11	3	3	4
	15	10	12	3	3	4
	15	10	12	3	3	4
	15	11	12	3	3	4
	15	11	12	3	3	4
	16	11	12	3	3	4
	16	11	12	3	3	4
	16	11	12	3	3	4
	16	11	12	3	3	4
	16	12	12	3	4	4
	16	12	12	3	4	4
	16	12	13	3	4	4
	16	12	13	3	4	5
	16	12	13	3	4	5
	16	12	13	3	4	5
	16	12	13	3	4	5
	16	13	14	3	4	5
	17	13	14	3	4	5
	17	13	14	4	4	5
	17	13	14	4	4	5
	17	13	14	4	4	5
	17	13	14	4	4	5
	18	13	14	4	4	5
	18	13	14	4	4	5
	18	13	14	4	4	5
	18	14	14	4	4	5
	18	14	14	4	5	6
	18	14	15	4	5	6
	18	14	15	4	5	6
	18	14	15	4	5	6
	18	14	15	4	5	6
	18	14	15	4	5	6
	18	14	15	4	5	7
	18	14	15	4	5	7
	18	14	15	4	5	7
	18	14	16	4	5	7
	18	14	16	4	5	9
	18	14	16	4	5	11
	18	14	16	4	5	12
	19	14	16	4	5	13
	19	14	16	4	5	13
	19	15	17	4	5	13
	19	15	17	5	6	13
	19	15	17	5	6	13
	19	15	17	5	6	14
	19	15	17	5	6	14
	20	15	17	5	6	14
	20	15	17	5	6	15
	20	15	17	5	6	15
	20	15	17	5	6	15
	20	15	18	5	6	16
	20	15	18	5	6	16
	20	15	18	5	6	16
	20	15	18	5	6	17
	21	15	18	6	7	17
	21	16	18	6	7	17
	21	16	18	6	7	17
	21	17	18	6	7	17
	22	17	18	6	7	17
	22	17	19	6	7	18
	22	17	19	6	7	18
	22	17	19	6	7	18
	22	17	19	6	7	18
	23	17	19	7	7	18
	23	18	19	7	8	18
	24	18	20	7	8	18
	24	18	23	7	8	19
	24	18	24	7	8	20
	24	19	24	8	8	20
	25	19	24	8	8	20
	26	19	25	8	8	21
		19	25		8	22
		20	27		8	22
		21	27		9	23
		21	29		9	24
		22			9	27
		24			12	28
		25				29
		25
		27
	Each value denotes the number of red papillae counted in a single colony. At least 100 colonies were scored for each genotype (see Supplementary Table S3 for additional strain info). See Fig. 6D for representative
	images of papilation from from dual reporter strains.
